# Supplementary material for: Comparative analysis of sorghum (C4) and rice (C3) plant headspace volatiles induced by artificial herbivory
Source: Plant Signal Behav. 2023 Aug 10;18(1):2243064. doi: 10.1080/15592324.2023.2243064 (PMC10730142; doi:10.1080/15592324.2023.2243064)
Supplement: Supplemental Material [file KPSB_A_2243064_SM3355.zip › OsindePSBtableS1.xlsx]

## Sheet: Table S1
Table S1
		RT (min)	8.957		22.564		23.281		25.439		24.152		25.196		24.112		19.955		12.015		14.262		13.407		25.791		14.15		17.12		8.738		11.207		11.625		12.411		12.724		12.982		13.887		16.979		10.858		26.751
			R09: α-Pinene		R11: β-Elemene		R12: β-Caryophyllene		R13: β-Bisabolene		R25: (E)-β-Farnesene		R27: γ-Guaiene		R30: α-Humulene		R31: Indole		R32: D-Limonene		R33: Linalool		R34: Linalool oxide		R35: β-Sesquiphellandrene		R37: Methyl benzoate		R38: Methyl salicylate		R39: α-Thujene		R40: α-Phellandrene		R41: α-Terpinene		R43: cis-β-Ocimene		R44: trans-β-Ocimene		R45: γ-Terpinene		R46: Terpinolene		R47: α-Terpineol		R48: Myrcene		R49: Nerolidol
Plant	Sample code	Plant age	Average	SE	Average	SE	Average	SE	Average	SE	Average	SE	Average	SE	Average	SE	Average	SE	Average	SE	Average	SE	Average	SE	Average	SE	Average	SE	Average	SE	Average	SE	Average	SE	Average	SE	Average	SE	Average	SE	Average	SE	Average	SE	Average	SE	Average	SE	Average
BTx623	B-Cont1	4 wks	0.287273	0.0937316	0.17863	0.0313797	0.253417	0.0198615	0.0208609	0.00485624	0	0	0	0	0	0	0	0	1.62082	0.720625	0.211979	0.0445802	0	0	0.836833	0.0338831	0	0	0.686524	0.202126	0	0	0	0	0.0765831	0.0117036	0	0	0	0	0.150355	0.0585537	0	0	0	0	0	0	0
Epuripur	E-Cont1	4 wks	0.0625069	0.0161715	0.228912	0.042881	0.238898	0.0307718	0.0220757	0.00387801	0	0	0	0	0	0	0	0	0.916764	0.163238	0.128335	0.0241391	0	0	0.923129	0.0650551	0	0	0.464154	0.108221	0	0	0	0	0.0723863	0.0131856	0	0	0	0	0.0858644	0.0193995	0	0	0	0	0	0	0
NOG	N-Cont1	4 wks	0.121406	0.0639819	0.244548	0.0220963	0.157442	0.0210443	0.0185933	0.0120074	0	0	0	0	0	0	0	0	1.39537	0.545977	0.174301	0.0309196	0	0	0.83434	0.0400514	0	0	0.384536	0.0812168	0	0	0	0	0.054086	0.00728848	0	0	0	0	0.137391	0.0453032	0	0	0	0	0	0	0
Nipponbare	R-Cont1	6 wks	1.12676	0.219162	6.11341	1.31028	16.0972	2.67427	2.27858	0.468542	1.55101	0.31895	0	0	1.02308	0.177736	1.05936	0.31347	8.59649	1.23629	23.4546	6.41733	1.69396	0.3057	4.99084	0.666938	0	0	15.8443	2.03367	1.62264	0.231079	0	0	0.609692	0.0706687	0.69841	0.142522	0.734745	0.194543	2.14655	0.358231	0.836652	0.118912	0	0	1.4685	0.205618	0
BTx623	B-WOS1	4 wks	0.45085	0.134964	0.258674	0.0622954	0.825591	0.238489	0.0238467	0.00704824	0.415634	0.139332	0.266098	0.0644635	0.0645937	0.012865	0.148743	0.0297725	2.32165	1.5989	1.12665	0.270651	0.269763	0.0658447	1.83745	0.419251	0.0175266	0.00176825	1.63118	0.339798	0	0	0	0	0.0776779	0.0146863	0.0526385	0.00275857	0.0771692	0.00841712	0.180819	0.105124	0.0410461	0.00902127	0	0	0.258719	0.0721326	0
Epuripur	E-WOS1	4 wks	0.0533321	0.0157153	0.24143	0.0519547	0.50917	0.164412	0.0220405	0.00463477	0.603374	0.104098	0.245348	0.0603931	0.0624867	0.0153928	0.505332	0.0737093	0.747979	0.178692	4.1952	0.713706	0.279272	0.0228716	1.7294	0.370038	0.0119761	0.00378618	0.85817	0.134126	0	0	0	0	0.10069	0.00973036	0.125941	0.0232433	0.149674	0.0217397	0.106962	0.00689963	0.0618045	0.00725094	0	0	0.316035	0.0324726	0
NOG	N-WOS1	4 wks	0.11208	0.066057	0.237195	0.0692493	0.416538	0.15367	0.0246253	0.00658827	0.141606	0.0326073	0.241842	0.0518539	0.0376423	0.0108703	0.239191	0.0221243	1.46448	0.835582	2.56378	0.194097	0.272043	0.0603627	1.71185	0.362867	0.00917172	0.00191234	0.861897	0.0897401	0	0	0	0	0.0863848	0.0044436	0.0902525	0.00708381	0.104077	0.00657373	0.119316	0.0447091	0.066135	0.0117129	0	0	0.300457	0.03269	0
Nipponbare	R-WOS1	6 wks	2.61807	0.165908	22.8783	4.95049	58.0912	10.1439	9.63084	1.8468	6.11652	1.17104	26.3931	5.58627	3.42416	0.63247	2.63993	0.786375	17.284	1.00146	191.802	21.8955	5.12454	0.287994	13.895	2.83383	5.28035	0.664312	75.1766	6.44263	4.07464	0.377872	1.42866	0.152135	2.58854	0.303759	5.01698	0.676119	6.28149	0.882535	6.96309	0.714059	3.6008	0.371572	0.668929	0.084027	8.26185	0.974395	1.2847
BTx623	B-Cont2	6 wks	0.447116	0.170492	0	0	1.20726	0.552089	0	0	0	0	0	0	0	0	0.15115	0.0169633	1.00611	0.481953	1.49577	0.420112	0.201303	0.040698	0	0	0	0	0	0	0	0	0	0	0	0	0	0	0	0	0	0	0	0	0	0	0	0	0
Epuripur	E-Cont2	6wks	0.0626847	0.0114373	0	0	0.635898	0.124878	0	0	0	0	0	0	0	0	0.302034	0.078711	0.583471	0.0391703	1.24894	0.443382	0.0736695	0.0151918	0	0	0	0	0	0	0	0	0	0	0	0	0	0	0	0	0	0	0	0	0	0	0	0	0
NOG	N-Cont2	6 wks	0.0891717	0.0438035	0	0	0.257627	0.0411079	0	0	0	0	0	0	0	0	0.162624	0.02097	0.58636	0.148635	1.15107	0.402728	0.122835	0.0387538	0	0	0	0	0	0	0	0	0	0	0	0	0	0	0	0	0	0	0	0	0	0	0	0	0
BTx623	B-WOS2	6 wks	0.49286	0.173254	0	0	0.500724	0.254707	0.040173	0.00637707	0.370058	0.0791968	0	0	0	0	0.150988	0.0367485	1.34981	0.803641	1.24093	0.186713	0.190264	0.049554	0	0	0	0	0.454168	0.0998276	0	0	0	0	0	0	0.0381212	0.00591627	0.0295951	0.0058971	0.0763085	0.018511	0	0	0	0	0.229205	0.0878873	0
Epuripur	E-WOS2	6 wks	0.0777975	0.0160852	0	0	0.992606	0.320163	0.13144	0.0235077	1.65528	0.31737	0	0	0	0	1.0188	0.0738396	0.641222	0.0810116	7.96497	2.32452	0.270966	0.0706361	0	0	0	0	1.20063	0.725273	0	0	0	0	0	0	0.113102	0.0250904	0.106455	0.0229367	0.084875	0.00654363	0	0	0	0	0.247076	0.0277337	0
NOG	N-WOS2	6 wks	0.124787	0.0752781	0	0	0.454033	0.162945	0.032671	0.00924387	0.320689	0.0324586	0	0	0	0	0.333756	0.0775425	0.891872	0.408152	6.9779	2.10772	0.527447	0.135721	0	0	0	0	1.29522	0.180161	0	0	0	0	0	0	0.0977758	0.0122727	0.0914499	0.0215846	0.0844736	0.0150589	0	0	0	0	0.241986	0.0545363	0
	Color code:	monoterpene		Volatile amount (ng/plant/hour)
		sesquiterpene
		aromatic compound
		green leaf volatile
		homoterpene
		diterpene
[truncated: 31 more columns]
