# Supplementary material for: Comparative analysis of sorghum (C4) and rice (C3) plant headspace volatiles induced by artificial herbivory
Source: Plant Signal Behav. 2023 Aug 10;18(1):2243064. doi: 10.1080/15592324.2023.2243064 (PMC10730142; doi:10.1080/15592324.2023.2243064)
Supplement: Supplemental Material [file KPSB_A_2243064_SM3355.zip › OsindePSBtableS2.xlsx]

## Sheet: Table S2
Table S2
		RT (min)	8.957		22.564		23.281		25.439		24.152		25.196		24.112		19.955		12.015		14.262		13.407		25.791		14.15		17.12		8.738		11.207		11.625		12.411		12.724		12.982		13.887		16.979		10.858		26.751
			R09: α-Pinene		R11: β-Elemene		R12: β-Caryophyllene		R13: β-Bisabolene		R25: (E)-β-Farnesene		R27: γ-Guaiene		R30: α-Humulene		R31: Indole		R32: D-Limonene		R33: Linalool		R34: Linalool oxide		R35: β-Sesquiphellandrene		R37: Methyl benzoate		R38: Methyl salicylate		R39: α-Thujene		R40: α-Phellandrene		R41: α-Terpinene		R43: cis-β-Ocimene		R44: trans-β-Ocimene		R45: γ-Terpinene		R46: Terpinolene		R47: α-Terpineol		R48: Myrcene		R49: Nerolidol
Plant	Sample Code	Time	Average	SE	Average	SE	Average	SE	Average	SE	Average	SE	Average	SE	Average	SE	Average	SE	Average	SE	Average	SE	Average	SE	Average	SE	Average	SE	Average	SE	Average	SE	Average	SE	Average	SE	Average	SE	Average	SE	Average	SE	Average	SE	Average	SE	Average	SE	Average
Nipponbare	R-C-A	06AM-09AM	0.987831	0.0334453	2.06658	0.464418	4.37257	1.53831	n.d.	n.d.	n.d.	n.d.	n.d.	n.d.	0.257147	0.0720544	n.d.	n.d.	6.79157	0.810557	0.851626	0.574815	n.d.	n.d.	n.d.	n.d.	n.d.	n.d.	n.d.	n.d.	n.d.	n.d.	n.d.	n.d.	n.d.	n.d.	n.d.	n.d.	n.d.	n.d.	n.d.	n.d.	n.d.	n.d.	n.d.	n.d.	0.471832	0.0840215	n.d.
Nipponbare	R-C-B	09AM-12AM	2.10925	0.222568	4.45036	1.31511	13.5847	4.43002	n.d.	n.d.	n.d.	n.d.	n.d.	n.d.	0.662266	0.154255	n.d.	n.d.	20.1159	3.14386	0.455522	0.141257	n.d.	n.d.	n.d.	n.d.	n.d.	n.d.	n.d.	n.d.	n.d.	n.d.	n.d.	n.d.	n.d.	n.d.	n.d.	n.d.	n.d.	n.d.	n.d.	n.d.	n.d.	n.d.	n.d.	n.d.	1.06595	0.0528733	n.d.
Nipponbare	R-C-C	12AM-03PM	2.76515	0.281617	4.22534	1.04865	9.44354	2.12753	n.d.	n.d.	n.d.	n.d.	n.d.	n.d.	0.452571	0.0846565	n.d.	n.d.	29.6583	3.92813	0.579378	0.238982	n.d.	n.d.	n.d.	n.d.	n.d.	n.d.	n.d.	n.d.	n.d.	n.d.	n.d.	n.d.	n.d.	n.d.	n.d.	n.d.	n.d.	n.d.	n.d.	n.d.	n.d.	n.d.	n.d.	n.d.	1.354	0.12322	n.d.
Nipponbare	R-C-D	03PM-06PM	2.59076	0.273674	1.30176	0.348096	1.81762	0.385295	n.d.	n.d.	n.d.	n.d.	n.d.	n.d.	0	0	n.d.	n.d.	31.5373	3.93847	0.670332	0.175216	n.d.	n.d.	n.d.	n.d.	n.d.	n.d.	n.d.	n.d.	n.d.	n.d.	n.d.	n.d.	n.d.	n.d.	n.d.	n.d.	n.d.	n.d.	n.d.	n.d.	n.d.	n.d.	n.d.	n.d.	1.57873	0.135384	n.d.
Nipponbare	R-C-E	06PM-09PM	1.75122	0.0810568	0.567733	0.170465	1.19206	0.201967	n.d.	n.d.	n.d.	n.d.	n.d.	n.d.	0	0	n.d.	n.d.	29.217	1.52218	0.236226	0.0688762	n.d.	n.d.	n.d.	n.d.	n.d.	n.d.	n.d.	n.d.	n.d.	n.d.	n.d.	n.d.	n.d.	n.d.	n.d.	n.d.	n.d.	n.d.	n.d.	n.d.	n.d.	n.d.	n.d.	n.d.	1.08019	0.0394958	n.d.
Nipponbare	R-C-F	09PM-12PM	0.962596	0.124133	0.255883	0.100432	0.74013	0.157422	n.d.	n.d.	n.d.	n.d.	n.d.	n.d.	0	0	n.d.	n.d.	8.4101	0.419815	0.260673	0.0508962	n.d.	n.d.	n.d.	n.d.	n.d.	n.d.	n.d.	n.d.	n.d.	n.d.	n.d.	n.d.	n.d.	n.d.	n.d.	n.d.	n.d.	n.d.	n.d.	n.d.	n.d.	n.d.	n.d.	n.d.	0.322944	0.0684883	n.d.
Nipponbare	R-C-G	12PM-03AM	0.772126	0.0633807	0.327859	0.0546889	0.929592	0.0456682	n.d.	n.d.	n.d.	n.d.	n.d.	n.d.	0	0	n.d.	n.d.	4.21145	0.246183	0.227106	0.0197603	n.d.	n.d.	n.d.	n.d.	n.d.	n.d.	n.d.	n.d.	n.d.	n.d.	n.d.	n.d.	n.d.	n.d.	n.d.	n.d.	n.d.	n.d.	n.d.	n.d.	n.d.	n.d.	n.d.	n.d.	0.230967	0.0209192	n.d.
Nipponbare	R-C-H	03AM-06AM	0.489341	0.0802492	0.282919	0.0335245	0.726923	0.0803286	n.d.	n.d.	n.d.	n.d.	n.d.	n.d.	0	0	n.d.	n.d.	2.14374	0.0452969	0.201885	0.0608909	n.d.	n.d.	n.d.	n.d.	n.d.	n.d.	n.d.	n.d.	n.d.	n.d.	n.d.	n.d.	n.d.	n.d.	n.d.	n.d.	n.d.	n.d.	n.d.	n.d.	n.d.	n.d.	n.d.	n.d.	0.201648	0.0389214	n.d.
Nipponbare	R-C-I	06AM-09AM	1.2392	0.0938931	1.49897	0.17665	5.30448	0.678193	n.d.	n.d.	n.d.	n.d.	n.d.	n.d.	0	0	n.d.	n.d.	9.28116	0.358487	0.298793	0.0563606	n.d.	n.d.	n.d.	n.d.	n.d.	n.d.	n.d.	n.d.	n.d.	n.d.	n.d.	n.d.	n.d.	n.d.	n.d.	n.d.	n.d.	n.d.	n.d.	n.d.	n.d.	n.d.	n.d.	n.d.	0.644005	0.0982566	n.d.
Nipponbare	R-WOS-A	06AM-09AM	1.06916	0.0464683	3.84021	0.624897	8.91553	1.51054	n.d.	n.d.	n.d.	n.d.	n.d.	n.d.	0.472467	0.115643	n.d.	n.d.	6.51043	0.38864	14.5019	3.37335	n.d.	n.d.	n.d.	n.d.	n.d.	n.d.	n.d.	n.d.	n.d.	n.d.	n.d.	n.d.	n.d.	n.d.	n.d.	n.d.	n.d.	n.d.	n.d.	n.d.	n.d.	n.d.	n.d.	n.d.	0.583716	0.0242471	n.d.
Nipponbare	R-WOS-B	09AM-12AM	1.91652	0.228245	6.16237	1.82742	16.9538	4.52721	n.d.	n.d.	n.d.	n.d.	n.d.	n.d.	0.757498	0.234724	n.d.	n.d.	17.5814	0.916516	12.0628	2.50999	n.d.	n.d.	n.d.	n.d.	n.d.	n.d.	n.d.	n.d.	n.d.	n.d.	n.d.	n.d.	n.d.	n.d.	n.d.	n.d.	n.d.	n.d.	n.d.	n.d.	n.d.	n.d.	n.d.	n.d.	1.09882	0.0954367	n.d.
Nipponbare	R-WOS-C	12AM-03PM	2.51299	0.39307	6.08057	1.33194	13.7383	2.20544	n.d.	n.d.	n.d.	n.d.	n.d.	n.d.	0.752611	0.281728	n.d.	n.d.	24.9071	2.37271	7.88983	0.936054	n.d.	n.d.	n.d.	n.d.	n.d.	n.d.	n.d.	n.d.	n.d.	n.d.	n.d.	n.d.	n.d.	n.d.	n.d.	n.d.	n.d.	n.d.	n.d.	n.d.	n.d.	n.d.	n.d.	n.d.	1.38059	0.0936481	n.d.
Nipponbare	R-WOS-D	03PM-06PM	2.91386	0.135512	3.2309	1.03673	4.93522	1.14023	n.d.	n.d.	n.d.	n.d.	n.d.	n.d.	0	0	n.d.	n.d.	34.1154	0.34332	2.68388	0.237881	n.d.	n.d.	n.d.	n.d.	n.d.	n.d.	n.d.	n.d.	n.d.	n.d.	n.d.	n.d.	n.d.	n.d.	n.d.	n.d.	n.d.	n.d.	n.d.	n.d.	n.d.	n.d.	n.d.	n.d.	1.73889	0.139174	n.d.
Nipponbare	R-WOS-E	06PM-09PM	1.80404	0.178775	1.39944	0.287642	1.82244	0.447676	n.d.	n.d.	n.d.	n.d.	n.d.	n.d.	0	0	n.d.	n.d.	30.1424	2.34519	0.43451	0.0512937	n.d.	n.d.	n.d.	n.d.	n.d.	n.d.	n.d.	n.d.	n.d.	n.d.	n.d.	n.d.	n.d.	n.d.	n.d.	n.d.	n.d.	n.d.	n.d.	n.d.	n.d.	n.d.	n.d.	n.d.	1.19427	0.0497509	n.d.
Nipponbare	R-WOS-F	09PM-12PM	0.862741	0.135236	0.700199	0.20187	1.35301	0.317386	n.d.	n.d.	n.d.	n.d.	n.d.	n.d.	0	0	n.d.	n.d.	9.78199	1.46627	0.271704	0.0499881	n.d.	n.d.	n.d.	n.d.	n.d.	n.d.	n.d.	n.d.	n.d.	n.d.	n.d.	n.d.	n.d.	n.d.	n.d.	n.d.	n.d.	n.d.	n.d.	n.d.	n.d.	n.d.	n.d.	n.d.	0.47038	0.0562798	n.d.
Nipponbare	R-WOS-G	12PM-03AM	0.795928	0.279983	0.944136	0.0566136	1.29238	0.210735	n.d.	n.d.	n.d.	n.d.	n.d.	n.d.	0	0	n.d.	n.d.	3.98793	1.00346	0.266183	0.0328943	n.d.	n.d.	n.d.	n.d.	n.d.	n.d.	n.d.	n.d.	n.d.	n.d.	n.d.	n.d.	n.d.	n.d.	n.d.	n.d.	n.d.	n.d.	n.d.	n.d.	n.d.	n.d.	n.d.	n.d.	0.282913	0.100544	n.d.
Nipponbare	R-WOS-H	03AM-06AM	0.63357	0.109033	0.938001	0.169201	1.4639	0.189314	n.d.	n.d.	n.d.	n.d.	n.d.	n.d.	0	0	n.d.	n.d.	2.63332	0.297021	0.216373	0.00556266	n.d.	n.d.	n.d.	n.d.	n.d.	n.d.	n.d.	n.d.	n.d.	n.d.	n.d.	n.d.	n.d.	n.d.	n.d.	n.d.	n.d.	n.d.	n.d.	n.d.	n.d.	n.d.	n.d.	n.d.	0.168699	0.0743491	n.d.
Nipponbare	R-WOS-I	06AM-09AM	0.914284	0.105486	1.70568	0.498997	3.75038	0.865103	n.d.	n.d.	n.d.	n.d.	n.d.	n.d.	0	0	n.d.	n.d.	6.49351	0.689406	0.391324	0.049643	n.d.	n.d.	n.d.	n.d.	n.d.	n.d.	n.d.	n.d.	n.d.	n.d.	n.d.	n.d.	n.d.	n.d.	n.d.	n.d.	n.d.	n.d.	n.d.	n.d.	n.d.	n.d.	n.d.	n.d.	0.561094	0.102495	n.d.
BTx623	B-C-A	06AM-09AM	1.1559	0.117748	0.265661	0.0662637	2.13258	0.527155	n.d.	n.d.	n.d.	n.d.	n.d.	n.d.	n.d.	n.d.	n.d.	n.d.	0.361114	0.0457693	2.26512	0.813293	n.d.	n.d.	n.d.	n.d.	n.d.	n.d.	n.d.	n.d.	n.d.	n.d.	n.d.	n.d.	n.d.	n.d.	n.d.	n.d.	n.d.	n.d.	n.d.	n.d.	n.d.	n.d.	n.d.	n.d.	0.129525	0.0173025	n.d.
BTx624	B-C-B	09AM-12AM	1.43727	0.336445	0.230965	0.0122752	3.12362	0.95603	n.d.	n.d.	n.d.	n.d.	n.d.	n.d.	n.d.	n.d.	n.d.	n.d.	0.441171	0.0931969	0.908112	0.304737	n.d.	n.d.	n.d.	n.d.	n.d.	n.d.	n.d.	n.d.	n.d.	n.d.	n.d.	n.d.	n.d.	n.d.	n.d.	n.d.	n.d.	n.d.	n.d.	n.d.	n.d.	n.d.	n.d.	n.d.	0.173344	0.0245458	n.d.
BTx625	B-C-C	12AM-03PM	1.46255	0.14214	0.200354	0.0512993	4.86206	1.65384	n.d.	n.d.	n.d.	n.d.	n.d.	n.d.	n.d.	n.d.	n.d.	n.d.	0.362618	0.0823317	1.0375	0.378032	n.d.	n.d.	n.d.	n.d.	n.d.	n.d.	n.d.	n.d.	n.d.	n.d.	n.d.	n.d.	n.d.	n.d.	n.d.	n.d.	n.d.	n.d.	n.d.	n.d.	n.d.	n.d.	n.d.	n.d.	0.18559	0.0372353	n.d.
BTx626	B-C-D	03PM-06PM	1.56222	0.131668	0.290916	0.055022	2.53846	0.291108	n.d.	n.d.	n.d.	n.d.	n.d.	n.d.	n.d.	n.d.	n.d.	n.d.	0.593018	0.039453	2.62873	1.33746	n.d.	n.d.	n.d.	n.d.	n.d.	n.d.	n.d.	n.d.	n.d.	n.d.	n.d.	n.d.	n.d.	n.d.	n.d.	n.d.	n.d.	n.d.	n.d.	n.d.	n.d.	n.d.	n.d.	n.d.	0.19343	0.0543987	n.d.
BTx627	B-C-E	06PM-09PM	1.04217	0.103543	0.233507	0.0118152	1.01773	0.058895	n.d.	n.d.	n.d.	n.d.	n.d.	n.d.	n.d.	n.d.	n.d.	n.d.	0.425963	0.0892879	0.572488	0.0436931	n.d.	n.d.	n.d.	n.d.	n.d.	n.d.	n.d.	n.d.	n.d.	n.d.	n.d.	n.d.	n.d.	n.d.	n.d.	n.d.	n.d.	n.d.	n.d.	n.d.	n.d.	n.d.	n.d.	n.d.	0.139988	0.0208578	n.d.
BTx628	B-C-F	09PM-12PM	0.759206	0.0955923	0.134331	0.0277035	0.65434	0.0964394	n.d.	n.d.	n.d.	n.d.	n.d.	n.d.	n.d.	n.d.	n.d.	n.d.	0.400805	0.0702656	0.346307	0.0903839	n.d.	n.d.	n.d.	n.d.	n.d.	n.d.	n.d.	n.d.	n.d.	n.d.	n.d.	n.d.	n.d.	n.d.	n.d.	n.d.	n.d.	n.d.	n.d.	n.d.	n.d.	n.d.	n.d.	n.d.	0.139739	0.00520668	n.d.
BTx629	B-C-G	12PM-03AM	0.781259	0.0906329	0.162761	0.00698739	0.540948	0.0323939	n.d.	n.d.	n.d.	n.d.	n.d.	n.d.	n.d.	n.d.	n.d.	n.d.	0.493936	0.0529683	0.257338	0.0409686	n.d.	n.d.	n.d.	n.d.	n.d.	n.d.	n.d.	n.d.	n.d.	n.d.	n.d.	n.d.	n.d.	n.d.	n.d.	n.d.	n.d.	n.d.	n.d.	n.d.	n.d.	n.d.	n.d.	n.d.	0.13659	0.00694601	n.d.
BTx630	B-C-H	03AM-06AM	0.774422	0.0702165	0.128042	0.0343009	0.48728	0.0676456	n.d.	n.d.	n.d.	n.d.	n.d.	n.d.	n.d.	n.d.	n.d.	n.d.	0.269101	0.0555486	0.193385	0.0192149	n.d.	n.d.	n.d.	n.d.	n.d.	n.d.	n.d.	n.d.	n.d.	n.d.	n.d.	n.d.	n.d.	n.d.	n.d.	n.d.	n.d.	n.d.	n.d.	n.d.	n.d.	n.d.	n.d.	n.d.	0.189804	0.0214391	n.d.
BTx631	B-C-I	06AM-09AM	1.75488	0.41208	0.259819	0.0475474	1.00544	0.0929544	n.d.	n.d.	n.d.	n.d.	n.d.	n.d.	n.d.	n.d.	n.d.	n.d.	0.350097	0.0546511	0.397907	0.068841	n.d.	n.d.	n.d.	n.d.	n.d.	n.d.	n.d.	n.d.	n.d.	n.d.	n.d.	n.d.	n.d.	n.d.	n.d.	n.d.	n.d.	n.d.	n.d.	n.d.	n.d.	n.d.	n.d.	n.d.	0.161196	0.0400333	n.d.
BTx632	B-WOS-A	06AM-09AM	1.14082	0.111391	0.548315	0.145894	1.88009	0.195591	n.d.	n.d.	n.d.	n.d.	n.d.	n.d.	n.d.	n.d.	n.d.	n.d.	0.395618	0.0785633	2.24978	0.392586	n.d.	n.d.	n.d.	n.d.	n.d.	n.d.	n.d.	n.d.	n.d.	n.d.	n.d.	n.d.	n.d.	n.d.	n.d.	n.d.	n.d.	n.d.	n.d.	n.d.	n.d.	n.d.	n.d.	n.d.	0.175778	0.0480094	n.d.
BTx633	B-WOS-B	09AM-12AM	1.43377	0.345892	0.293407	0.031214	2.29808	0.859662	n.d.	n.d.	n.d.	n.d.	n.d.	n.d.	n.d.	n.d.	n.d.	n.d.	0.475191	0.144618	2.3857	0.934361	n.d.	n.d.	n.d.	n.d.	n.d.	n.d.	n.d.	n.d.	n.d.	n.d.	n.d.	n.d.	n.d.	n.d.	n.d.	n.d.	n.d.	n.d.	n.d.	n.d.	n.d.	n.d.	n.d.	n.d.	0.171224	0.0270657	n.d.
BTx634	B-WOS-C	12AM-03PM	1.29514	0.339529	0.291501	0.0403076	1.94254	0.562123	n.d.	n.d.	n.d.	n.d.	n.d.	n.d.	n.d.	n.d.	n.d.	n.d.	0.539575	0.0655738	3.91213	0.50286	n.d.	n.d.	n.d.	n.d.	n.d.	n.d.	n.d.	n.d.	n.d.	n.d.	n.d.	n.d.	n.d.	n.d.	n.d.	n.d.	n.d.	n.d.	n.d.	n.d.	n.d.	n.d.	n.d.	n.d.	0.27403	0.0401155	n.d.
BTx635	B-WOS-D	03PM-06PM	1.39642	0.395869	0.22323	0.0255775	1.18791	0.345177	n.d.	n.d.	n.d.	n.d.	n.d.	n.d.	n.d.	n.d.	n.d.	n.d.	0.497896	0.113453	3.63637	0.338795	n.d.	n.d.	n.d.	n.d.	n.d.	n.d.	n.d.	n.d.	n.d.	n.d.	n.d.	n.d.	n.d.	n.d.	n.d.	n.d.	n.d.	n.d.	n.d.	n.d.	n.d.	n.d.	n.d.	n.d.	0.217864	0.0133617	n.d.
BTx636	B-WOS-E	06PM-09PM	0.977413	0.220776	0.399274	0.0751657	0.84764	0.0374815	n.d.	n.d.	n.d.	n.d.	n.d.	n.d.	n.d.	n.d.	n.d.	n.d.	0.378504	0.0603885	1.56382	0.313105	n.d.	n.d.	n.d.	n.d.	n.d.	n.d.	n.d.	n.d.	n.d.	n.d.	n.d.	n.d.	n.d.	n.d.	n.d.	n.d.	n.d.	n.d.	n.d.	n.d.	n.d.	n.d.	n.d.	n.d.	0.115977	0.0174984	n.d.
BTx637	B-WOS-F	09PM-12PM	0.548751	0.275908	0.216217	0.0407534	0.525927	0.13992	n.d.	n.d.	n.d.	n.d.	n.d.	n.d.	n.d.	n.d.	n.d.	n.d.	0.316343	0.157455	0.310192	0.0283923	n.d.	n.d.	n.d.	n.d.	n.d.	n.d.	n.d.	n.d.	n.d.	n.d.	n.d.	n.d.	n.d.	n.d.	n.d.	n.d.	n.d.	n.d.	n.d.	n.d.	n.d.	n.d.	n.d.	n.d.	0.105753	0.030295	n.d.
BTx638	B-WOS-G	12PM-03AM	0.566806	0.11356	0.304223	0.04991	0.529712	0.0715293	n.d.	n.d.	n.d.	n.d.	n.d.	n.d.	n.d.	n.d.	n.d.	n.d.	0.366253	0.111804	0.273548	0.0519081	n.d.	n.d.	n.d.	n.d.	n.d.	n.d.	n.d.	n.d.	n.d.	n.d.	n.d.	n.d.	n.d.	n.d.	n.d.	n.d.	n.d.	n.d.	n.d.	n.d.	n.d.	n.d.	n.d.	n.d.	0.125266	0.0500034	n.d.
BTx639	B-WOS-H	03AM-06AM	0.564147	0.160204	0.296926	0.0946538	0.87091	0.282794	n.d.	n.d.	n.d.	n.d.	n.d.	n.d.	n.d.	n.d.	n.d.	n.d.	0.280017	0.0863335	0.243907	0.0311388	n.d.	n.d.	n.d.	n.d.	n.d.	n.d.	n.d.	n.d.	n.d.	n.d.	n.d.	n.d.	n.d.	n.d.	n.d.	n.d.	n.d.	n.d.	n.d.	n.d.	n.d.	n.d.	n.d.	n.d.	0.147347	0.0274582	n.d.
BTx640	B-WOS-I	06AM-09AM	1.59232	0.487613	0.357409	0.112864	0.828938	0.0630614	n.d.	n.d.	n.d.	n.d.	n.d.	n.d.	n.d.	n.d.	n.d.	n.d.	0.413175	0.0516843	0.51389	0.145687	n.d.	n.d.	n.d.	n.d.	n.d.	n.d.	n.d.	n.d.	n.d.	n.d.	n.d.	n.d.	n.d.	n.d.	n.d.	n.d.	n.d.	n.d.	n.d.	n.d.	n.d.	n.d.	n.d.	n.d.	0.201354	0.0496899	n.d.
Epuripur	E-C-A	06AM-09AM	0.891451	0.133066	1.60121	0.275867	1.87804	0.28694	n.d.	n.d.	n.d.	n.d.	n.d.	n.d.	n.d.	n.d.	n.d.	n.d.	0.70038	0.0663206	0.89702	0.355656	n.d.	n.d.	n.d.	n.d.	n.d.	n.d.	n.d.	n.d.	n.d.	n.d.	n.d.	n.d.	n.d.	n.d.	n.d.	n.d.	n.d.	n.d.	n.d.	n.d.	n.d.	n.d.	n.d.	n.d.	n.d.	n.d.	n.d.
Epuripur	E-C-B	09AM-12AM	0.619287	0.064844	1.20328	0.277531	1.3554	0.0787359	n.d.	n.d.	n.d.	n.d.	n.d.	n.d.	n.d.	n.d.	n.d.	n.d.	0.693575	0.0505229	0.901368	0.20677	n.d.	n.d.	n.d.	n.d.	n.d.	n.d.	n.d.	n.d.	n.d.	n.d.	n.d.	n.d.	n.d.	n.d.	n.d.	n.d.	n.d.	n.d.	n.d.	n.d.	n.d.	n.d.	n.d.	n.d.	n.d.	n.d.	n.d.
Epuripur	E-C-C	12AM-03PM	0.684086	0.100897	1.45703	0.164093	1.41339	0.115299	n.d.	n.d.	n.d.	n.d.	n.d.	n.d.	n.d.	n.d.	n.d.	n.d.	0.594238	0.113038	1.81542	0.84252	n.d.	n.d.	n.d.	n.d.	n.d.	n.d.	n.d.	n.d.	n.d.	n.d.	n.d.	n.d.	n.d.	n.d.	n.d.	n.d.	n.d.	n.d.	n.d.	n.d.	n.d.	n.d.	n.d.	n.d.	n.d.	n.d.	n.d.
Epuripur	E-C-D	03PM-06PM	0.530298	0.0448185	1.43711	0.142596	1.26386	0.0900966	n.d.	n.d.	n.d.	n.d.	n.d.	n.d.	n.d.	n.d.	n.d.	n.d.	0.653419	0.145478	1.85912	0.535185	n.d.	n.d.	n.d.	n.d.	n.d.	n.d.	n.d.	n.d.	n.d.	n.d.	n.d.	n.d.	n.d.	n.d.	n.d.	n.d.	n.d.	n.d.	n.d.	n.d.	n.d.	n.d.	n.d.	n.d.	n.d.	n.d.	n.d.
Epuripur	E-C-E	06PM-09PM	0.399485	0.0671101	0.913809	0.0799058	1.64477	0.208655	n.d.	n.d.	n.d.	n.d.	n.d.	n.d.	n.d.	n.d.	n.d.	n.d.	0.455119	0.0765471	0.899018	0.164555	n.d.	n.d.	n.d.	n.d.	n.d.	n.d.	n.d.	n.d.	n.d.	n.d.	n.d.	n.d.	n.d.	n.d.	n.d.	n.d.	n.d.	n.d.	n.d.	n.d.	n.d.	n.d.	n.d.	n.d.	n.d.	n.d.	n.d.
Epuripur	E-C-F	09PM-12PM	0.29521	0.028676	0.806326	0.0739363	0.606889	0.142354	n.d.	n.d.	n.d.	n.d.	n.d.	n.d.	n.d.	n.d.	n.d.	n.d.	0.337168	0.0956058	0.337434	0.111798	n.d.	n.d.	n.d.	n.d.	n.d.	n.d.	n.d.	n.d.	n.d.	n.d.	n.d.	n.d.	n.d.	n.d.	n.d.	n.d.	n.d.	n.d.	n.d.	n.d.	n.d.	n.d.	n.d.	n.d.	n.d.	n.d.	n.d.
Epuripur	E-C-G	12PM-03AM	0.352175	0.049409	0.699144	0.0646372	1.08713	0.17717	n.d.	n.d.	n.d.	n.d.	n.d.	n.d.	n.d.	n.d.	n.d.	n.d.	0.405556	0.0420636	0.182831	0.0450303	n.d.	n.d.	n.d.	n.d.	n.d.	n.d.	n.d.	n.d.	n.d.	n.d.	n.d.	n.d.	n.d.	n.d.	n.d.	n.d.	n.d.	n.d.	n.d.	n.d.	n.d.	n.d.	n.d.	n.d.	n.d.	n.d.	n.d.
Epuripur	E-C-H	03AM-06AM	0.365061	0.0473606	0.729085	0.162706	0.826332	0.0305567	n.d.	n.d.	n.d.	n.d.	n.d.	n.d.	n.d.	n.d.	n.d.	n.d.	0.325881	0.0474684	0.145842	0.0187254	n.d.	n.d.	n.d.	n.d.	n.d.	n.d.	n.d.	n.d.	n.d.	n.d.	n.d.	n.d.	n.d.	n.d.	n.d.	n.d.	n.d.	n.d.	n.d.	n.d.	n.d.	n.d.	n.d.	n.d.	n.d.	n.d.	n.d.
Epuripur	E-C-I	06AM-09AM	0.253363	0.0681922	0.681616	0.109348	1.67945	0.273313	n.d.	n.d.	n.d.	n.d.	n.d.	n.d.	n.d.	n.d.	n.d.	n.d.	0.425427	0.104091	0.180767	0.0798932	n.d.	n.d.	n.d.	n.d.	n.d.	n.d.	n.d.	n.d.	n.d.	n.d.	n.d.	n.d.	n.d.	n.d.	n.d.	n.d.	n.d.	n.d.	n.d.	n.d.	n.d.	n.d.	n.d.	n.d.	n.d.	n.d.	n.d.
Epuripur	E-WOS-A	06AM-09AM	0.987091	0.144962	1.31851	0.191752	1.55588	0.322672	n.d.	n.d.	n.d.	n.d.	n.d.	n.d.	n.d.	n.d.	n.d.	n.d.	0.56861	0.0551679	1.97721	0.411938	n.d.	n.d.	n.d.	n.d.	n.d.	n.d.	n.d.	n.d.	n.d.	n.d.	n.d.	n.d.	n.d.	n.d.	n.d.	n.d.	n.d.	n.d.	n.d.	n.d.	n.d.	n.d.	n.d.	n.d.	n.d.	n.d.	n.d.
Epuripur	E-WOS-B	09AM-12AM	0.910778	0.293492	1.45776	0.0218774	1.4363	0.163502	n.d.	n.d.	n.d.	n.d.	n.d.	n.d.	n.d.	n.d.	n.d.	n.d.	0.601873	0.0549548	8.60367	1.42373	n.d.	n.d.	n.d.	n.d.	n.d.	n.d.	n.d.	n.d.	n.d.	n.d.	n.d.	n.d.	n.d.	n.d.	n.d.	n.d.	n.d.	n.d.	n.d.	n.d.	n.d.	n.d.	n.d.	n.d.	n.d.	n.d.	n.d.
Epuripur	E-WOS-C	12AM-03PM	0.674878	0.274455	1.73478	0.198939	1.47383	0.106547	n.d.	n.d.	n.d.	n.d.	n.d.	n.d.	n.d.	n.d.	n.d.	n.d.	0.637885	0.0729367	17.8384	1.93628	n.d.	n.d.	n.d.	n.d.	n.d.	n.d.	n.d.	n.d.	n.d.	n.d.	n.d.	n.d.	n.d.	n.d.	n.d.	n.d.	n.d.	n.d.	n.d.	n.d.	n.d.	n.d.	n.d.	n.d.	n.d.	n.d.	n.d.
Epuripur	E-WOS-D	03PM-06PM	0.535885	0.121578	1.44169	0.135994	1.06503	0.205548	n.d.	n.d.	n.d.	n.d.	n.d.	n.d.	n.d.	n.d.	n.d.	n.d.	0.702097	0.10946	14.937	1.72238	n.d.	n.d.	n.d.	n.d.	n.d.	n.d.	n.d.	n.d.	n.d.	n.d.	n.d.	n.d.	n.d.	n.d.	n.d.	n.d.	n.d.	n.d.	n.d.	n.d.	n.d.	n.d.	n.d.	n.d.	n.d.	n.d.	n.d.
Epuripur	E-WOS-E	06PM-09PM	0.413189	0.08973	1.26498	0.0687891	1.22646	0.142159	n.d.	n.d.	n.d.	n.d.	n.d.	n.d.	n.d.	n.d.	n.d.	n.d.	0.730905	0.0659734	3.45278	0.180686	n.d.	n.d.	n.d.	n.d.	n.d.	n.d.	n.d.	n.d.	n.d.	n.d.	n.d.	n.d.	n.d.	n.d.	n.d.	n.d.	n.d.	n.d.	n.d.	n.d.	n.d.	n.d.	n.d.	n.d.	n.d.	n.d.	n.d.
Epuripur	E-WOS-F	09PM-12PM	0.24876	0.0319908	0.833619	0.172157	0.722539	0.206556	n.d.	n.d.	n.d.	n.d.	n.d.	n.d.	n.d.	n.d.	n.d.	n.d.	0.479827	0.0557412	0.287804	0.0968182	n.d.	n.d.	n.d.	n.d.	n.d.	n.d.	n.d.	n.d.	n.d.	n.d.	n.d.	n.d.	n.d.	n.d.	n.d.	n.d.	n.d.	n.d.	n.d.	n.d.	n.d.	n.d.	n.d.	n.d.	n.d.	n.d.	n.d.
Epuripur	E-WOS-G	12PM-03AM	0.252891	0.0600612	0.644007	0.01706	0.775099	0.152825	n.d.	n.d.	n.d.	n.d.	n.d.	n.d.	n.d.	n.d.	n.d.	n.d.	0.324863	0.0232938	0.108728	0.0267916	n.d.	n.d.	n.d.	n.d.	n.d.	n.d.	n.d.	n.d.	n.d.	n.d.	n.d.	n.d.	n.d.	n.d.	n.d.	n.d.	n.d.	n.d.	n.d.	n.d.	n.d.	n.d.	n.d.	n.d.	n.d.	n.d.	n.d.
Epuripur	E-WOS-H	03AM-06AM	0.31064	0.0661022	0.91877	0.0420805	0.599497	0.139869	n.d.	n.d.	n.d.	n.d.	n.d.	n.d.	n.d.	n.d.	n.d.	n.d.	0.310081	0.0423095	0.121639	0.029866	n.d.	n.d.	n.d.	n.d.	n.d.	n.d.	n.d.	n.d.	n.d.	n.d.	n.d.	n.d.	n.d.	n.d.	n.d.	n.d.	n.d.	n.d.	n.d.	n.d.	n.d.	n.d.	n.d.	n.d.	n.d.	n.d.	n.d.
Epuripur	E-WOS-I	06AM-09AM	0.47082	0.156153	0.571645	0.0657007	1.02489	0.247622	n.d.	n.d.	n.d.	n.d.	n.d.	n.d.	n.d.	n.d.	n.d.	n.d.	0.322053	0.0576682	0.181382	0.0485982	n.d.	n.d.	n.d.	n.d.	n.d.	n.d.	n.d.	n.d.	n.d.	n.d.	n.d.	n.d.	n.d.	n.d.	n.d.	n.d.	n.d.	n.d.	n.d.	n.d.	n.d.	n.d.	n.d.	n.d.	n.d.	n.d.	n.d.
NOG	N-C-A	06AM-09AM	0.770822	0.10247	1.54568	0.286408	1.05985	0.164883	n.d.	n.d.	n.d.	n.d.	n.d.	n.d.	n.d.	n.d.	n.d.	n.d.	0.6158	0.0290984	0.319524	0.050149	n.d.	n.d.	n.d.	n.d.	n.d.	n.d.	n.d.	n.d.	n.d.	n.d.	n.d.	n.d.	n.d.	n.d.	n.d.	n.d.	n.d.	n.d.	n.d.	n.d.	n.d.	n.d.	n.d.	n.d.	n.d.	n.d.	n.d.
NOG	N-C-B	09AM-12AM	0.804143	0.134687	1.34105	0.126457	1.36154	0.35306	n.d.	n.d.	n.d.	n.d.	n.d.	n.d.	n.d.	n.d.	n.d.	n.d.	0.682765	0.119322	0.60128	0.261353	n.d.	n.d.	n.d.	n.d.	n.d.	n.d.	n.d.	n.d.	n.d.	n.d.	n.d.	n.d.	n.d.	n.d.	n.d.	n.d.	n.d.	n.d.	n.d.	n.d.	n.d.	n.d.	n.d.	n.d.	n.d.	n.d.	n.d.
NOG	N-C-C	12AM-03PM	0.627225	0.0659953	1.61451	0.297251	1.32224	0.322443	n.d.	n.d.	n.d.	n.d.	n.d.	n.d.	n.d.	n.d.	n.d.	n.d.	0.736059	0.150609	0.895597	0.390813	n.d.	n.d.	n.d.	n.d.	n.d.	n.d.	n.d.	n.d.	n.d.	n.d.	n.d.	n.d.	n.d.	n.d.	n.d.	n.d.	n.d.	n.d.	n.d.	n.d.	n.d.	n.d.	n.d.	n.d.	n.d.	n.d.	n.d.
NOG	N-C-D	03PM-06PM	0.615393	0.126886	1.38277	0.18751	1.36062	0.201135	n.d.	n.d.	n.d.	n.d.	n.d.	n.d.	n.d.	n.d.	n.d.	n.d.	0.555918	0.0535638	0.965416	0.505206	n.d.	n.d.	n.d.	n.d.	n.d.	n.d.	n.d.	n.d.	n.d.	n.d.	n.d.	n.d.	n.d.	n.d.	n.d.	n.d.	n.d.	n.d.	n.d.	n.d.	n.d.	n.d.	n.d.	n.d.	n.d.	n.d.	n.d.
NOG	N-C-E	06PM-09PM	0.532919	0.0335529	1.29003	0.235178	1.26615	0.264785	n.d.	n.d.	n.d.	n.d.	n.d.	n.d.	n.d.	n.d.	n.d.	n.d.	0.457368	0.0484985	0.495731	0.254414	n.d.	n.d.	n.d.	n.d.	n.d.	n.d.	n.d.	n.d.	n.d.	n.d.	n.d.	n.d.	n.d.	n.d.	n.d.	n.d.	n.d.	n.d.	n.d.	n.d.	n.d.	n.d.	n.d.	n.d.	n.d.	n.d.	n.d.
NOG	N-C-F	09PM-12PM	0.318831	0.0564429	0.818154	0.0568554	0.659207	0.145408	n.d.	n.d.	n.d.	n.d.	n.d.	n.d.	n.d.	n.d.	n.d.	n.d.	0.294884	0.0348982	0.313325	0.0600138	n.d.	n.d.	n.d.	n.d.	n.d.	n.d.	n.d.	n.d.	n.d.	n.d.	n.d.	n.d.	n.d.	n.d.	n.d.	n.d.	n.d.	n.d.	n.d.	n.d.	n.d.	n.d.	n.d.	n.d.	n.d.	n.d.	n.d.
NOG	N-C-G	12PM-03AM	0.355512	0.0638188	0.717847	0.0467608	0.445453	0.10845	n.d.	n.d.	n.d.	n.d.	n.d.	n.d.	n.d.	n.d.	n.d.	n.d.	0.416956	0.0571362	0.281043	0.0877211	n.d.	n.d.	n.d.	n.d.	n.d.	n.d.	n.d.	n.d.	n.d.	n.d.	n.d.	n.d.	n.d.	n.d.	n.d.	n.d.	n.d.	n.d.	n.d.	n.d.	n.d.	n.d.	n.d.	n.d.	n.d.	n.d.	n.d.
NOG	N-C-H	03AM-06AM	0.385776	0.0507204	0.723993	0.0871472	0.476899	0.114121	n.d.	n.d.	n.d.	n.d.	n.d.	n.d.	n.d.	n.d.	n.d.	n.d.	0.409153	0.0291614	0.114095	0.0316245	n.d.	n.d.	n.d.	n.d.	n.d.	n.d.	n.d.	n.d.	n.d.	n.d.	n.d.	n.d.	n.d.	n.d.	n.d.	n.d.	n.d.	n.d.	n.d.	n.d.	n.d.	n.d.	n.d.	n.d.	n.d.	n.d.	n.d.
NOG	N-C-I	06AM-09AM	0.260947	0.0231818	0.64323	0.101678	0.751091	0.0636579	n.d.	n.d.	n.d.	n.d.	n.d.	n.d.	n.d.	n.d.	n.d.	n.d.	0.420165	0.0494703	0.235089	0.044052	n.d.	n.d.	n.d.	n.d.	n.d.	n.d.	n.d.	n.d.	n.d.	n.d.	n.d.	n.d.	n.d.	n.d.	n.d.	n.d.	n.d.	n.d.	n.d.	n.d.	n.d.	n.d.	n.d.	n.d.	n.d.	n.d.	n.d.
NOG	N-WOS-A	06AM-09AM	0.854874	0.112088	1.86743	0.24781	1.40677	0.346459	n.d.	n.d.	n.d.	n.d.	n.d.	n.d.	n.d.	n.d.	n.d.	n.d.	0.681629	0.0386068	0.642773	0.205808	n.d.	n.d.	n.d.	n.d.	n.d.	n.d.	n.d.	n.d.	n.d.	n.d.	n.d.	n.d.	n.d.	n.d.	n.d.	n.d.	n.d.	n.d.	n.d.	n.d.	n.d.	n.d.	n.d.	n.d.	n.d.	n.d.	n.d.
NOG	N-WOS-B	09AM-12AM	0.766907	0.0491171	1.44403	0.0849508	1.48105	0.114141	n.d.	n.d.	n.d.	n.d.	n.d.	n.d.	n.d.	n.d.	n.d.	n.d.	0.736828	0.0993705	3.28112	1.26944	n.d.	n.d.	n.d.	n.d.	n.d.	n.d.	n.d.	n.d.	n.d.	n.d.	n.d.	n.d.	n.d.	n.d.	n.d.	n.d.	n.d.	n.d.	n.d.	n.d.	n.d.	n.d.	n.d.	n.d.	n.d.	n.d.	n.d.
NOG	N-WOS-C	12AM-03PM	0.507947	0.0898808	1.79888	0.380693	1.10124	0.220042	n.d.	n.d.	n.d.	n.d.	n.d.	n.d.	n.d.	n.d.	n.d.	n.d.	0.558682	0.0732583	5.81784	1.44205	n.d.	n.d.	n.d.	n.d.	n.d.	n.d.	n.d.	n.d.	n.d.	n.d.	n.d.	n.d.	n.d.	n.d.	n.d.	n.d.	n.d.	n.d.	n.d.	n.d.	n.d.	n.d.	n.d.	n.d.	n.d.	n.d.	n.d.
NOG	N-WOS-D	03PM-06PM	0.617473	0.0577778	1.68443	0.114683	1.01507	0.0830554	n.d.	n.d.	n.d.	n.d.	n.d.	n.d.	n.d.	n.d.	n.d.	n.d.	0.38046	0.028782	5.19262	1.55215	n.d.	n.d.	n.d.	n.d.	n.d.	n.d.	n.d.	n.d.	n.d.	n.d.	n.d.	n.d.	n.d.	n.d.	n.d.	n.d.	n.d.	n.d.	n.d.	n.d.	n.d.	n.d.	n.d.	n.d.	n.d.	n.d.	n.d.
NOG	N-WOS-E	06PM-09PM	0.402789	0.124493	1.30718	0.169945	1.23969	0.107003	n.d.	n.d.	n.d.	n.d.	n.d.	n.d.	n.d.	n.d.	n.d.	n.d.	0.434926	0.00585603	1.29348	0.17101	n.d.	n.d.	n.d.	n.d.	n.d.	n.d.	n.d.	n.d.	n.d.	n.d.	n.d.	n.d.	n.d.	n.d.	n.d.	n.d.	n.d.	n.d.	n.d.	n.d.	n.d.	n.d.	n.d.	n.d.	n.d.	n.d.	n.d.
NOG	N-WOS-F	09PM-12PM	0.355682	0.0405803	0.923906	0.125235	0.789436	0.124665	n.d.	n.d.	n.d.	n.d.	n.d.	n.d.	n.d.	n.d.	n.d.	n.d.	0.450237	0.0666275	0.256233	0.0565102	n.d.	n.d.	n.d.	n.d.	n.d.	n.d.	n.d.	n.d.	n.d.	n.d.	n.d.	n.d.	n.d.	n.d.	n.d.	n.d.	n.d.	n.d.	n.d.	n.d.	n.d.	n.d.	n.d.	n.d.	n.d.	n.d.	n.d.
NOG	N-WOS-G	12PM-03AM	0.238488	0.0198275	0.700126	0.0320518	0.979969	0.0335608	n.d.	n.d.	n.d.	n.d.	n.d.	n.d.	n.d.	n.d.	n.d.	n.d.	0.475569	0.0492429	0.190069	0.0321873	n.d.	n.d.	n.d.	n.d.	n.d.	n.d.	n.d.	n.d.	n.d.	n.d.	n.d.	n.d.	n.d.	n.d.	n.d.	n.d.	n.d.	n.d.	n.d.	n.d.	n.d.	n.d.	n.d.	n.d.	n.d.	n.d.	n.d.
NOG	N-WOS-H	03AM-06AM	0.291156	0.057713	0.671822	0.0169123	0.612864	0.0239011	n.d.	n.d.	n.d.	n.d.	n.d.	n.d.	n.d.	n.d.	n.d.	n.d.	0.284197	0.0169664	0.163535	0.0730607	n.d.	n.d.	n.d.	n.d.	n.d.	n.d.	n.d.	n.d.	n.d.	n.d.	n.d.	n.d.	n.d.	n.d.	n.d.	n.d.	n.d.	n.d.	n.d.	n.d.	n.d.	n.d.	n.d.	n.d.	n.d.	n.d.	n.d.
NOG	N-WOS-I	06AM-09AM	0.345876	0.0657297	0.71481	0.128486	1.17609	0.284899	n.d.	n.d.	n.d.	n.d.	n.d.	n.d.	n.d.	n.d.	n.d.	n.d.	0.48505	0.133222	0.197086	0.0391812	n.d.	n.d.	n.d.	n.d.	n.d.	n.d.	n.d.	n.d.	n.d.	n.d.	n.d.	n.d.	n.d.	n.d.	n.d.	n.d.	n.d.	n.d.	n.d.	n.d.	n.d.	n.d.	n.d.	n.d.	n.d.	n.d.	n.d.
	Color code:	monoterpene		Volatile amount (ng/plant/3 hours)
		sesquiterpene
		aromatic compound
		green leaf volatile
		homoterpene
		diterpene
[truncated: 31 more columns]
