# Supplementary material for: Comparative analysis of sorghum (C4) and rice (C3) plant headspace volatiles induced by artificial herbivory
Source: Plant Signal Behav. 2023 Aug 10;18(1):2243064. doi: 10.1080/15592324.2023.2243064 (PMC10730142; doi:10.1080/15592324.2023.2243064)
Supplement: Supplemental Material [file KPSB_A_2243064_SM3355.zip › OsindePSBtableS3.xlsx]

## Sheet: Table S3
Table S3
qPCR primers - sorghum genes
SbHPL1-qPCR-F	CGTACCAGGTGTCCAAGGG
SbHPL1-qPCR-R	TCCGTTGGACCAGAAGAGG
SbTPS3-qPCR-F	TGGGAGCCTTTCAAGTAGCA
SbTPS3-qPCR-R	GACCGTAGAAACATGGTGCC
SbTPS4-qPCR-F	CCACCGTAAAAGCCATCGAG
SbTPS4-qPCR-R	TACAACCGCTACTACGTGCT
SbTPS5-qPCR-F	TGCCTGCCGATGTAGATGAA
SbTPS5-qPCR-R	ACGGCTCTGATCATTCTTGGA
SbTPS14-qPCR-F	CCCTAGATGTGGCCCTAGTG
SbTPS14-qPCR-R	GACACTGATCATTCTCGCGG
SbEF1a-qPCR-F	GGTTACCAAGATTGATAGGCGA
SbEF1a-qPCR-R	GACAGCAAAGCGACCAAGAG
